# Supplementary material for: Changes in the transcriptome of the malaria parasite Plasmodium falciparum during the initial phase of transmission from the human to the mosquito
Source: BMC Genomics. 2013 Apr 15;14:256. doi: 10.1186/1471-2164-14-256 (PMC3640944; doi:10.1186/1471-2164-14-256)
Supplement: Additional file 1 — Colony sequences of SSH analysis. [file 1471-2164-14-256-S1.xls]

## Sheet: arranged sequences from 5' end
clone (part)	sequencing primer	Plasmodb ID	name	Frequency in SSH library	5' only	sequence
B05 P2	T7	PF3D7_0214600	serine/threonine protein kinase, putative	1	5	TGAAACCTTTTGTGACGACGCATTTCCTTCTCAGATTTGTTCCATTCATAATTATAATAAAAAAGGTGGACGTTATAATTTTAGTAAATTATATAAAAATAAAAAAAATATGAAAAGTAATATGAATCCATCATTTAGTGATTTATGTATAATAGATATGGATATGATCGAAATTGTTTCAAAAACAAAATTTCCTGGAATAAACAAATCAAAAATTATATGTGGAACTCCACCATATATGCCACCA
D10 (P2)	T7	PF3D7_0302100	serine/threonine protein kinase, putative	1	5	AAAAAAACAACGATAACGAAAAACAACAAGAACAACAAAATTACGGTGAAAAATATAATTATGAACATTATGAAAATAATATGGGTTATAATAAAAACATTCAACAATTGTCATATACAAATAATAATGATGATGAAAATAATTTTTGTGAGACACAAAATATATATATATTACAAAACAAAAGAGATATAAATTTTAAAGAATGTAC
B08 (P2)	T7	PF3D7_1356800	serine/threonine protein kinase, putative	1	5	GGTACTAGCGAAAAACAACATACACATATAATGGAAAAAACTGATAAAAACAGTAATAAGGAATTAAAAGACGTTTTTGAAAAAATAGTTGATACATCATGTGAAAAAACAAATGTAGATGATAATATTGATAAGCGTCATGTATTAAGAAATATTCCAACATTTTATATGTCTTCCTTCTCTGGATCTTTGGAAAATATTAATAAGATGACAAATGAAAAAATTGATATTGATACGAAAAATAGTGAAGAGGATTTAAAAATGGAAGAAAAATTAAAAAGAGTGAATACAAAGGTGAGTAC
5T7 (P1)	T7	PF3D7_1230900	Atypical protein kinase, RIO family, putative	1	5	AATGAACATGTTGAAGGTTATAATGTTGAANGTTATAATGTTGAAGGTTATAATGTTGAAGGTCATAATGTTGAAGGTTATAATGTT
C03 (P3)	sp6	PF3D7_1238900	calcium/calmodulin-dependent protein kinase 2	1	5	GTACCTTTGAAAGGTTGTCGTATAATTAATAATATAACAGAAATTGGTCCATGTATTCATATAATTACATCGAATGAAGAGTATCAATTTCAATGTAGAAGTAAAGAGGAGTTTGATGAAATGAGTCAATTTTTTAATATGTTAGGTTATCCAATATTAGGATTTAAGAATGTATATGTATTAAATAAGAAAATTGGTAAAGGTAGTTTTTCTACTGCATATATAGGTAC
B06 (P3)	sp6	PF3D7_0624000	hexokinase	1	5	GTACGATATTGCAAAAAATGATGTAACATATACCAAGTTAGATACAATAGAATGTGATATACCAATAAATGAAGAGTTATCATGGAGAATTAATAAATTTGTGAATCAGTTAAGAATATCTTATTCAACATTAGAAGAATTTGTAGACAATTTTGTATATGAATTAAAGAAAGGTTTAGAAGCTCATCGTAAACATCCAAATTTATGGATTCCTCATGAGTGTAGTTTTAAGATGTTGGATTCATGTATTGCTAATATTCCTACTGGTCAAGAGAAGGGTAC
H09	T7	PF3D7_0515300	phosphatidylinositol 3-kinase, putative	1	5	GGTACCTATGGTAATATGGAAAACTATAATGTTCCTCATAGTACGAATAATACAAATCTCCAATCCATAAAGAAAAGAATTATTAACATGAACATATTAGCCAATATAAGGGGTAAAAAAAATTACAAATCCATTGATAAAAATAAATTCAAATGTTTTACATATTATTCATGTAAAAATTATAATGTATGCAAAAAAATTATAGAAAAATATAAACTTTATAAATTTTTAAAAAAAAAAAAAAATTGAAGGATACATGATTTTGAATTTCCTTAATTTTAATAAAGAATTAATATATTATAATGAACATAAAAAAGATATGTCTACATTACATGATAATTTATTTGATGTAATTTCCAATAATCAAAATGAAAATGTGAAATATAATCATATTTGTAA…
D07	T7	PF3D7_1113100	protein tyrosine phosphatase	1	5	TGTTTAGGGAATGCTAATCTTCATATGGATTATTTAAATCCTGTATTAAACCACCCAACTAAAATAGAACATGGAAAAATAAAAATTTTAATATTAGATGCACCTACAAATGATTTATTACCCTTATATATAAAGGAAATGAAAAACTATAATGTAACAGATTTAGTAC
F08	sp6	PF3D7_1403900	phosphatase, putative	1	5	TGTTAAAGAAATGAAAGAAGAACAATTAAAATGGTTAGAAAAAACTTTAGAAAAATTACATTCCTTAAATGTAAAACACAAGTTTTTGCTTTTACATCATGCTTTAATGTATGATGATATATATGAAGGAGAAAATATTGGTTTAATTTATGGAGATAAATTTCATAATTATTCCGAAAAAAATGAATTTCATCTAAAAAAAGAACCAAGACTTTTCATATATGAATTAATGAAGAAATATAAAGTTACTCATGTCTTTTGTGCTCATCTACATGCTAACAGAGAAAATGATATTGATCATAATATAAAACAAATTACTATATCAGCCGTGGGTATGCAAGCAAAGGATGACAAGTCAGGTATATTTATAGTAC
D05	T7	PF3D7_1464600	phosphatase, putative	1	5	GGTACAGATAGAAAAGTAAAGACTCAAGAAAAATTTAGAGCTTCTTTTATATTTATTGATACATGGGCATTAATGGTTGGATTTCCAATAATAAGAAATTATCGTGCATTCCGTGAACAATTTAATTGGTTAAGTAAGACATTATATGAAAGTGCTAAAAAGAGTGATTGGATTTTTGTTGTTGGTCATCATCCATTAATTTCAAGTGGTAGAAGATCTGATAATTATTCATATGAAGAACATTCGTTCCATGATATTATTAGAGATTTCTTATTTAATTACCAAGTAGATGCATATTTTAGTGCTCATGACCATTTAATGGAATATATAAAATTTGGTAGTGTAGACTTATTTATTAATGGATCTTCATCTAGAGTGTTATTTGATAATTCTAGCATG…
A01	T7	PF3D7_0210600	conserved Plasmodium protein	1	5	ATGTTTTATTTAGATACTCACAACATATTATATCTTGGTAGTTGTTTACTTGCATCAGTATGTAC
B06	T7	PF3D7_1238100	calcyclin binding protein, putative	1	5	GTACATGTCACCTTAGTAAAACAAGAAAACAAGCATTGGGAGAATCTACATTTTAAAGAATCACCGATGTCCAAAATAAAACCACCTAGTATGGATGAACAAGCAGAACCATCAGCTATGTTAATGAATATGATGAAACAATTATATCAAGAGGGAGATAGTGATATGAAAAGGACCATAGCCAAAGCTTGGTGTGAAGCCAACGAAAAAAAATCAGACTTTTCCGTACC
C11	T7	PF3D7_1442200	GTP binding protein, putative	2	5	ATTAAAAAGAAAAATGATAGGGAAGCCTTCAAATAAATTACAAAAAAAATATAAGAATGAAAAACGTCCGAATTTCGCTCCAATATTTTTAGATCAATTTCAGCCTCGATTGGTTTCTCATCACACAAATCTTCAAGCAAATGAATAACCTTTTCCTCAATATCCGGAAATTGCTCACATGGTTATCACCTATAAGTCCTTCAACACTTATTAACGTCATATTGGTCGGACAAATAAAGTAAA
D09	T7	PF3D7_1358600	conserved Plasmodium protein, unknown function	1	5	GTACATAATAACTCTCCTAATGAAAAGATAATATTTAATGATAATAGAGGAGAAGAGTATACAAAAAATGAGGAGATTAGCATAAAGGAGGCTGAAACCGAAATTGAAGAGGATAAATCTGATGATACGAATAATAAAGTGGAAGATTCTGATGAATTAAATAGTGTATCACCAAAATGTCAAGAATATACTTCAAAGGAACAAATATATGAAAACAATATATATAAAGAAAGTAAACATGAATTTGATATATATGAATAAAATGTGTTACAAGTAGATACAGAAGAGGATAATATTAATGAGCAGGATATATCTGTGATAAAAAATTACAAAAAAGTGAATGAAAAATGTAGTATGGAAGAAAATGTGAAAGGTGAAGATTCAAAAATATGTTCTTTA…
F04	T7	PF3D7_0927200	conserved Plasmodium protein, unknown function	1	5	TGCGACTATTATAATAAAATAAATGAAAATATCCATCCAATTGATTATATTATGAATAGTGAAATTGTTGATGAAAGAGAAAAGAAAATTAACCATAACCAAGAATATGTATACAATAAAAATGGAGAACCTATTGATACATATGACAATTATGAAATTTGTAAAAACTATAAGCTTATAAATAAAAATAGATTTATAAATAATGAGTATTATAAAAATGGTATTGTTACATTAGAACAGAATATACAAAATGTGGAAGGTAC
15T7	T7	PF3D7_1004300	Zinc finger, C3HC4 type, putative	1	5	AATGATTCAGGAGTCTCTTTAGGTGGACCAAAAGAAAACAAATCCAATGATAAGAATGAACATCAAGTAAAAGAGAAAAGGGCATCCTTCGAAATAAATACTGGTAAGACCAGTAC
D02	T7	PF3D7_1433400	conserved Plasmodium membrane protein, unknown function	2	5	GTACGAAACAACAAAAGGAGGAATAGACGTTTGTTGAATAATGTTCCAAATGATCATATAAAAAATGAATTGAACATAAATTATACTAATGAAATGTCCTCTCATAATATGAGGGAGAAATCACACAATCTAATGTTTCCTTCAAATAGTAATGATAAGGACAAAATTTCCTTTTTGGTATCAAACGAAGGCGGAGCAGTAAATAATGATGAACATGAAAAAGAAAATGATTTTATAAATTTTAAAACGGAACAAGAAAGTATGAATGAAAATAATGAAAATAATGAAGAAAATGAAAATAATGAAGAAAATGAAGAAAATGAAAATAATGAAAATAATGAAAATAATGAAAATAATGAAGAAATCAAAGAAAAGGAACCTAATACCTTTTATAATTCGG
B04	sp6	PF3D7_1463900	conserved Plasmodium membrane protein, unknown function	1	5	AAAACATATATGAACAATGTTATAAATAAAATAAATGAACAAAAAGGAAATTATTA
H02	sp6	PF3D7_1233600	asparagine/aspartate rich protein, putative	2	5	TCTCCAAATATGTCTTATCATATAGAATCAAATGAAATATTTAAAAATGAAGATGATCATAATCTTAATATATATAATGAACATATTATGTATAATTCGCACAAAGATACAAATTTGTTATCTTCCTCTAACCATATGCAACACGTAC
G02	T7	PF3D7_0530200	triose phosphate transporter	1	5	GTACCTTTCTAAATAAAGCAGTCGAAGTAGGAAAAACTGTCTCCTTATTAGGTATGTGGTATGTATGTAATATCTTTTATAATATTGAAAATAAAAAGGCATTAAATATATTAAACATGCCTATTACTATTGCTATAACACAAATATATGTTGGTTTACCAATATTTTTAATACCATGGTTATTAAAATTAAGGAATCAACCCGAACTATTTTATGATGAACAAGAATTGAAAAGAATTAATATGAGTGATCGTAATGCCTTAATCAAAGGATTCCAAAAATACGTAC
H07	T7	PF3D7_0303900	conserved Plasmodium protein, unknown function	1	5	GAGATATTAAGTTGGTAAATTCAGATTTTGGAGAACATCATTGCGATAGCGACAAAGTAAAAATATTAGATTCCAAATTTTATAACAAAGATTGTGGTGGAGAGAATGCATTGCCCACATTTGAATGGCTAGATAAAAACAAAGGAACAAAATCTTATGTTATAACATTGACAAGCATGAATAATTCGACTAAGGTTGTTCATTTTATAGCATGGAATATACCTAGACATATAAATCTAATAAATAATTTTACAAACTTTGAAGAAATGAATGCCGTAGTTGGTTTAAATTCTTTTAAAAAAAGAAGTTATGAAGGTCCATGTTCTACTAATGAGTTACGAGAGCAATCAACTGAATGTTTAAAATTTAGCATATACGCGCTAAAAAATGAACGTATAG…
G12	T7	PF3D7_0818200	14-3-3 protein, putative	1	5	TGAACAGAAAGAGATGAGCAAAGCTAATGTTCATAATAAGAATGTTGCTGCTACCTATAGAAAGAAAGTTGAAGAAGAATTAAATAATATTTGTCAAGATATTTTAAATCTTCTTACGAAAAAGTTAATTCCAAACACTTCAGAAAGTGAAAGTAAAGTTTTTTATTACAAGATGAAAGGTGATTATTACCGTTACATCAGTGAATTTTCTTGTGATGAAGGAAAGAAAGAAGCATCCAACTGTGCTCAAGAAGCTTATCAAAAAGCTACGGATATTGCAGAAAATGAACTTCCTTCCACACATCCAATACGTTTAGGTTTAGCTTTGAACTACTCAGTTTTCTTTT
A02	T7	PF3D7_1445900	helicase, putative	1	5	GTACATAGAATTGGAAGAACAGGAAGAGCAGGTTCTCATGGTGCTTCTTTTACATTTTTAACAGCAGATAAATATAGACTTGCAAAAGATTTAGTTAAAATATTAAGAGAATCGGAACAACCAGTACC
A05	T7	PF3D7_1019000	eukaryotic translation initiation factor subunit eIF2A, putative	1	5	AGGTACCTTAGTTAATAGTTATAATTTTAATGAATTGTATGATGTCAAATGGAAAAATGTTTTACCAGGTTTCTTTAAGCAACCACCAAAACCTCAGCCAAACTTATTAGATAGTTCTAATAAAAAAAGTGTATACAAAATAAAGAACCTTGATCATCTTTTGAATAGTAC
B09	T7	PF3D7_1417200	NOT family protein, putative	1	5	GTACTTTGAATTTATTAAATATTTCTTTTAACGAAATATTTCGTGATAAAAAAGATTTAATCGATAAAGTTATTACCAAAAAATTTAAATATAAATTATCCAAAATTTTAAAAGATATAAACCAAGACAATATAAAATCAAAAGCAAAAAAAATAAAACGATTAATTGAAAATGAAAAAAAATGTGATAAATGTGAACAAGAAGAAGATGATGCAAAAAATGTATCTTCTTTTAACAAGAATAATAATGAAACTAGTGAGTCATCGAGTAGTGCAAAAGTAGAAAAAATAGATGAAGATAGTTTAAGTTGCAAATCAACTCCCATCGATGATAATAAAAAGATAGATAAGAAAGAGCATCATAGTAATAGTCAGATAAAGGACAAAAAGAAAGGTGCTG…
E02	sp6	PF3D7_1103800	NOT family protein, putative	1	5	GTACCTAGACCACAACAAGTTACAAATGAACATGAAGAAATTATTAGTTTTGCATTTAATCAATGGGTTAAATTAACCAGTTTAAATAATATAGATAATCCTAATGAAAGCTACATGAAATTTTTTCAAAGTATATCAAATCAAGGATTATTAAAAATAGATAGTAACATTGATAACTTTTTTACTGTATGTATATATAAAGCTGTGGAGGGAGCATGTAC
D06	T7	PF3D7_0622900	transcription factor with AP2 domain(s), putative	1	5	TGATAATATTAGTATTGATAAGATAAAAGAAAATAACTATTTTAATAATTTTCCTTTGGACGGTTATCATGATAATAATATAAAGAGCAGTTATAATTTTGGTGGAGATGAAGATGCCATAAAGGAGGTGCAAAAATATATAGATTATATAATTGAAAATGAGGATGTGGATATATCTAAGATTAATATCACATTAAATAAAACCTATGTTAAAATAAATTTCTTTTTAAAGAAATATATATTACAATATGAAGAGTTTAAAAATAGTAATATATTATTTTGCTTTGGAGAATCAAGTGAAGAAGAGGTGTTATCAGAACGATGCACATCAAAAGAAAACGTAAGTAACAAAATAGGGAATATAAATGATGCATGCGATAAAACAAAAAATGATGATTT…
D01	sp6	PF3D7_0420300	transcription factor with AP2 domain(s), putative	1	5	TTTTTTTTTTTTTTTTTTTTTTTTTTGCTCCTCACCGTTATATCCAAGCATCACATTCTTCGAGTTCAAACGCAATGACATATTGTTCTTATTAACTGAACCACTATCCAGTAACCCACTTTCAATCAGTCCTCTTTCGATCAAAGCACTCTCAAGCAATCCTCCTCCATCTACCGACACACCACCACCTTCTTTATTTTTTGAAACAAATTCCTGTAAAATGGATATATCAATTTCATTCCCCTTGTCATTTGCTGCAGCACATGCAGCTGTATTATTTCGAGTAAAATATCTATTATTATTCGTATTGCCAATTGTATTTGTCTGGCCAACATAATAATTTTCATCATTTGATCCTTTGCTAGAGCCATCCATAAATCCTTTTTCAACTCCACTACT…
E05	T7	PF3D7_0615400	ribonuclease, putative	1	5	GTACATATAACGGATGTATCTTTTTTTATTAAAGAAAATTCTTCTCTAGATATTGATGCACGTAATAGAGCAATGACCATTTATTTAACTCATACATGTTTTCCAATGATATCCAAAATTTTAAGTGAAGAATTATGTAGCTTAGATCCAGTAAATAATCGCTTGTGCTTATCCATTTTCTTTTATATGGATAGCTCAGGGAAAATCGATCATAACTCCTTTTTTATTAAAGAAAGTATTATAAATAGTAAAGTTAAATTTTCCTACGAAGAAGTATATTTTATCATACGATACTATGTAAAAATAAAACAATTAATTAATAAATTGAAAAAAGAAAAATTTAATCATATACTAAATAGTAACAAATATAGTAAATTATTGCAAAATGATAATGACAAT…
D02	sp6	PF3D7_0811300	CAF1 family ribonuclease, putative	1	5	GTACAATGTATAAAGAAAAAAAGGAAGAACCGAATCTAAACTTTAAGGAAAAAAATTTTGTAGACAAAAACCTACCAACAGAAAAATACCCAGGAGCCGTATTGGAAACAGTTGATAATAATTTTGGATATCCAAATTATGAGTAC
G04	T7	PF3D7_1034900	methionine-tRNA ligase, putative	1	5	TTAGAAATTATTGATAAATATGGAGCAGATGCATTTAGATACCATGTTATTAAAGAAACTAAAAGAGGATGTGACACAAGATTTGATGTTGATAATTTAGTAGATATGTGTAATTCTGATTTAGCTGATACAATAGGAAATTTAGTTCAAAGAACTTTATCTCTGTGTCAATTATGTAATGAATCTAAAATACCTGCATTTTATCCAGAGTAC
G09	T7	PF3D7_1469700	conserved Plasmodium protein, unknown function	1	5	TATTTTTACACATGCCCTTTTTATACATCAAGGAGTAAACTGTGCTTGAATGAAAAAATAAGAACAGGAAAAATTATAAATGATGATGATGAAGGATATATATTTAATATTACATATGATAATTTGAACATTTTAAAAGAGAATGAACCAAGTGATTTTGTATCTAAGCATATATATTATAATACGAATAGTATATTTCATGTATCTTTACGTCAGAAGTATAGATTGAATAATGTGAATTGCACTAAAGTTATTCAATATTTCTGTATTGTTAATGGGAAAATATATAGTAC
11T7	T7	PF3D7_0513600	deoxyribodipyrimidine photolyase (photoreactivating enzyme, DNA photolyase),putative	1	5	GTACNCGAAGCCCTTAAAAAGAAAGAAACGAATTTATTTCAAAAATCCGAAGTTATTAAAAAATTAAATGAAGAAAGAAAAGAGAAAATAATAATACAAGATGGACAAGAAAATAACTTGGATGAGAAAAAAAAAAAAAAAAAAAAAAACGATAATAAAAAATAATGAAGATATATTAAAAGATAATATTAATAATTTAAAAAATAATAATAAAACTCACATAAATATTAATAAAGGCATTACCATATGTGAGAAAAATAATAATAATAATAAATATGAAATTCCCATTATAGGAGCATCTAAGAGAATGGATGATATTTCTTCTTATGATGAAAAAAAAGATATTATAACTAATGTAAAGGAAAATCATGTGGACGACAAAAAAAAAATATTATAATA…
19T7	T7	PF3D7_1105500	centrin-4	1	5	ATGAACACAATGTTAATTAAGGATAACATAAATATATCCATTAATGAAGATGTTGAGAAAGAACTTTATGAATGCTTTTCATTATTCGATACAAACAAATGTGGTTACATAGATATTCGAGAATTTTACTTTGCTTTAAAATCATTAGGTTTAAATTTTAAAAAAGAACAAGTGAAAAACATTTTTTTGGATATAAAAAAAGATATTGATGAAAAATTAAATTTTGATGAGTTTTTTGACATAGCTACAAAATATTTACATACAAGATATAATGATGATGAAATGGATCAAATGTTTTCATTATTTGATCCAAACGATACAGGTAAAATAACACTACAAGCCTTAAGAAAAGTATGCACAGATATAGGTGAAAATATTAGCGACACCGAACTTAACAAC…
B02	sp6	PF3D7_1018500	PHF5-like protein, putative	1	5	GAGGTACAGGAATATCGGACGCATATTATTGTAAGGAATGTTGTCTATGTGAAAAAGACAGGGATGGGTGCCCCAAAATCGTAAACCTAGGAAGTGCAAAAACTGATGTTTTTTATGAAAATAAAAAATATGAATTTAAGAAACAATAA
C07	sp6	PF3D7_0827800	SET domain protein, putative	1	5	ATGGGAATATCCCCATAAAATGCCGATTCGTTGAATATAAAAATAAATAAATTTCCTCTATGAATCCTGTAAAAAATGTTCAAAAAATAAAAAAGGTCTTGATTTTCATTTCTTACGTTGCACCCCTCCCTATTTAAATTAAAAAAATTTTTTTCAATTTTTTACTTTGGGGCCTGGGG
D07	sp6	PF3D7_1115200	SET domain protein, putative	1	5	GTACAGGCTGATAAAATATTTACGCAACATTGGATTATGTTTCAATTATATACTATACTTTTTGAAGGTTATAGGGATACATCTCAATGGGAAAAAGCAATATACTATCAAATGCAAAGAATAAAATATGCTATAGATGTAATACCAAGAGCAAATTATGTTTTAGCTTGGTTATATGAAGAGTTAGGAGAAATTCATGCAAACTCTATAAGTAC
C08	sp6	PF3D7_1360900	polyadenylate-binding protein, putative	1	5	GTACATCAATCTTTTATTAATACACAGTATGGTCATTTTCCATATAATTTTTTTAAAAATAATGAACAAGGACCATATATGCAAAGATCTTATAATAAAACTTATAACAATATGGGAAAAACATAA
E11	sp6	PF3D7_1011800	QF122 antigen	1	5	GTACAAGTATTCAAATAAATAAAACTAGCCATGTAGCACAAATTTATGGACATGAAGATAATATACATCTAGCTAAAGATGTTTTAGAAAATTTAGTTCAATCAGAAGGTAAAGAAGGAAAAGAAGGAAAATTCATACCAAATAATTTATATGTAACCGTAGAAATGAATGTAGAAACTGAACATATCGGTAGTGTTATAGGTAAAAAGGGTAGAACCATAAATAAAATTCAAGAAGATACTTTTGCAAAAAAAATCCATATTGATAAAGAAAATAAAAAAATATATATACATGGAACACAAAAAACAGTAGATGCAGCACAAAAAGAAATACAAAAAATTCTAAATAGATCCAAAGAAGAAATGTCAAATAATAATAATAATAATAATAGTAGTAGTA…
B01	sp6	PF3D7_1347500	conserved Plasmodium protein, unknown function	1	5	GTACGACAATGTAGACAAAAATACCCAGATGTAAAACTAGCTCTTTGTCGTATTAGAAATAGCTTAAAAAAAGGTAGTGATCATAGCACGGGAAGTGTATTTATTGTAACATTTAAAAAAAACTTTCCACACAAGAAAGAGAAAAATATGGGTATGGTATATGTTGTAGGACCAAAAGGAAAGAATTACAATTCAGTGGAAGAATTTTTAGATGAAGTTCAAGAAACAGCAGAAAATTTAATGACAACTCTTTGTGATTATAACGGTTTAGTTAAAAGAGAAGAAATTAAGCATGTAAGAATGAACACATGTAGAATCTGTTTATTCTCAGGTAGTATCTTTAAACATCCTAATGCCTCTAAATTAGATGTAGCTAAAGCTATATTAAATGGATTAGCT…
C05	sp6	PF3D7_0422300	alpha-tubulin ii	1	5	GTACCACGTTGTGTGTTCGTTGATTTAGAACCCACCGTCGTTGACGAAGTTCGAACAGGAACGTATCGTCAGCTGTTTCACCCTGAACAACTAATATCTGGAAAAGAGGATGCAGCAAATAATTTCGCAAGGGGACATTATACCATAGGAAAAGAAATTGTTGATGTATGTTTGGATAGGGTTCGAAAGTTGGCTGATAATTGCACTGGATTACAAGGATTTTTGATGTTTAATGCAGTAGGTGGAGGTAC
F07	sp6	PF3D7_1246200	actin I	3	5	TGCTTTACCACATGCAATTATGAGATTAGATTTAGCTGGTAGAGATTTAACTGAATATTTAATGAAAATTCTTCATGAAAGAGGTTATGGATTTTCAACATCAGCAGAAAAAGAAATTGTTAGAGATATTAAAGAGAAATTATGTTATATTGCATTAAATTTTGATGAAGAAATGAAAACATCTGAACAAAGCAGTGATATTGAAAAATCATATGAATTACCAGATGGAAATATTATTACTGTAGGTAATGAAAGATTTAGATGTCCAGAAGCTTTATTCCAACCATCCTTCTTAGGAAAAGAAGCAGCAGGAATCCACACAACTACTTTCAACTCTATTAAAAAATGTGATGTGGATATTCGTAAAGATCTTTATGGAAATATCGTTTTATCTGGAGG…
E09	T7	PF3D7_0503400	actin-depolymerizing factor, putative	1	5	GTACAGTCCATAGATAAAAATAATGAAATTCAATGTGCATATGTTGTGTTCGATGCAGTAAGCAAAATTCACTTCTTCATGTATGCAAGAGAATCATCCAACTCAAGAGACAGAATGACCTATGCCTCTAGCAAACAAGCCATATTAAAAAAAATCGAAGGAGTTAATGTGCTCACATCTGTTATTGAAAGTGCACAAGATGTTGCTGATCTTAAATAA
H02	T7	PF3D7_1020200	kinesin, putative	1	5	ATTAATTATACTTGATAACAAAGAAAAACAAAATCAACAAAATATTAATCATTTAAAAGAAGAAATAAATTCAATGGAATTAAAAAATAATAAAAACAAAGAAGAAATTCAACATTTAGAAAATAAAATAAATGAAAATAAACAAAAAATAGAAAATCATATATTACAAATACATAAAGAATATGAACAAAAAAATAAAATCTTATACGAAACAAATAATTTTTATACAGATATTAATTCGAAAGAGAAGAAACAATTGAAAGATGATATTGATACATATACACAACAGATTAAAATACAATATGATTTACGAAAAAAAAAAAAAAAAAAAAAAAAAAAAAAAG
D09	sp6	PF3D7_0724900	kinesin-like protein, putative	1	5	TTTGTGGTAATGAAAAATACGCTGCATCCAAAGACAAATTCTTGACCACAAAATGGTGACCTATAAATAAAAGTTTATCTGCATTATAATTATGCATTAATGACCTATCTAAAGGGAACAAGAATATTTTTTATCAAAATTCCATATTGACG
G02	sp6	PF3D7_1246400	myosin A tail domain interacting protein	1	5	GTACTGGTTACTTAACTAAGAGCCAAATGAAAAATATTCTTACAACTTGGGGTGATGCATTAACGGATCAAGAAGCCATAGATGCTCTTAATGCCTTTTCATCAGAAGATAACATTGATTACAAATTATTCTGTGAAGATATATTACAATAA
F04	sp6	PF3D7_1251200	coronin	1	5	GTACCATGGCAAGTTGAAGGGGGAGGAATGATCGGAGTTATCAGATTAGAAAATCAAGTGAGAAATCCCCCTGTAATAAAATTGAAGAGTCATACATCTCCCATCCTTGATTTGTCATTTAACCCGTGTTATAGTGAGATATTAGCTTCATGTTCAGAAGATATGTCTATAAGAATATGGGAGATACGTCATGAGGATGAGAATGTGAATGAGGTAAAGGATCCTTTATGTATATTAAATGGTCATAAGAAAAAAGTAAATATATTATCATGGAATCCTATGAATTATTTTATATTATCATCTACCTCTTTTGATTCTTCTGTTAATATATGGGATATAGAAAATGAGAAGAAAGCCTTTGAAATAAATATGCCAAAGAAATTAAGTTCTTTACAATGG…
H01	sp6	PF3D7_0708000	cytoskeleton associated protein, putative	1	5	ATTTGAAATATTTATGTTCAAGATTATATTCTATACCTTTGCCAAAAATGCGATTATTTTACACCGACGAGAATAATCCTCTTTGCTTAGAAATTCTAGATACCAATGCAACTTTGTAC
D06	sp6	PF3D7_0515700	metabolite/drug transporter, putative	1	5	TGTAATTATTGGAAGATCTTTAGGTGCTTTTGATGTATTATTAAATGCATCAGATTACATGCATGCAGAAGACGAAAGAAAAAGAAAAAACCCAAGAGCTAGTTATGCCAAAAGTAGACAAGGAACACAAGCCTCAAAACCATTCCTGTCATCAGCTGATAATGAAGAAGATGAAGAAAGTTCATTTAGTTCGAATGATAGCAAAAGTTATCAAGGATCACAAGATTATGATGATAAAGAAAGTGTAAACAGTAGCTCACAACAATATAGTGTAC
D08	T7	PF3D7_0918000	glideosome-associated protein 50	1	5	GTACATGAATTATCAAATAATGGTATCGTTACCAAATTCGTCAGTAGTAAAAAAGGAGAAGTTATATATACACACAAACTTAATATCAAGAAAAAAAAAACACTAGATAAAGTTAATGCCTTACAACACTTTGCTGCCTTACCCAATGTCTAATTAACAGATGTCCCATCAAGTGGACCCATGGGAAATAAAGATACCTTTGTTAGAGTTGTAGGAACCATTGGTATTCTTATAGGCTCCGTAATTGTTTTTATTGGTGCTTCCTCTTTTTTATCAAAAAATATGAAATAA
C08	T7	PF3D7_1351700	conserved Plasmodium protein, unknown function	1	5	GTACTACTAAACATTCTAATATGGAAGTATCATCACAAGGATATGGTTACATAAATGATGGAAAGGAAAATATGTATAATAATTATAACAATATGAATAATTTAAATATTAAAGGAAGCGAGGATGCGTCTTTTCATACAAAGAAAAGTATATTTGATAATTTAAATAATGATAATATTAATAATATTAATAATAATAATAATATTAATAAGAATTATGAGGAAAATAGAAAATCATCCTATGGTAC
A10	T7	PF3D7_0807500	proteasome subunit alpha, putative	1	5	CTACACGCTTGCAGTGGAATGATTATTGGCATAGATGAAAATAATAAACCTGAACTTTTTAAATTTGATCCTTCTGGTTTTTGTGCGGGATATCGTGCTTGTGTTATTGGAAACAAGGAACAAGAGAGCATAAGTGTTTTAGAAAGATTAAAAAAAAAAAAAAAAAAAAAAA
D01	T7	PF3D7_1466300	26S proteasome subunit, putative	1	5	AGGTACCTAAAAATTTTTCTATCCTTTCAACAAGTAATAATCAAAATTTTGATTATCCTTCCTTTTTAAGTAAGGAAAAAACTCAAGAAAAAAAAGAAACAGTAACAGCAGTGTTATCTACAACTGCTAAGAGAAAAACTTTGAAATTAAAAAAACAAAAAAATGATAGCAAGATAACAAAGGAAAGAACAGCACAAGATGATAATAGTTCAGTATTATCAGATGGAAAATCTATGAAGAACTTAGAAATTTTAAGTAC
C03	T7	PF3D7_0815800	Vacuolar sorting protein VPS9, putative	1	5	GTACAGTGTAGAGAAGCAGCATGGAAACCATCATATTGATAGAGAAGATCATGTTATATCTCAAAAAATGGACGACGGAAATCAAATAGATGAACATCACAAGAATAAATACATTAAAAATAATATGAAGGGAAAAAAAAACAATAGAGAACTTGATAAAAGAGAAAGTAATAGTATAGAATATTTTGATAAAATTAATATAAGAGATAAAAAAAAAATTAACAACAATATTAATAATGATATGAAGGAAACTATGAAGAATTATTCAGATTCATGTAATCATATGATAAATCACATATCTAGTGAAAATATTATAAAAAATAAAAACCATGTCACATATTCTAATAAACAACATATAAATGTTAATAATAATATTGTAAGTGTTAAACAAATTAATAT…
C10	T7	PF3D7_1136400	conserved Plasmodium protein	1	5	GTACAGATTATAATACAAAAGAGGAACATGTTGATCAAAATACCGTTCATGTAGAAAAAACAAAGAAACAAACAGATCAAATATATGATAATAATAATAATAATAATAATATACATAATTTTACAAATAATGTATCTTTAGTATTAGATTTATTTCATAAATATAAAGAAATCATACAAGAAAATACAGATATTATAAATTATCAAACCTTATATTTAGTATGTAAGTATCTATTATATCATAATAAAGAGCAACTTGATCAAGAACTTTTTGATTATTTATGTGTAC
F12	sp6	PF3D7_0215400	conserved Plasmodium protein	1	5	AAAAAAAACAAACACAAATAAAAATAAAAATAAAAACATAAATATAAATGAAATTAAAAAAAATACAAACGAAGTGCAGAATCAAAATAAGCAAAATTATAATGGGACACAAAATAATTTAAGCATCTCACATGATACTCCTAATAGTATCAACGTAAATGAAAAATTAGAAAAAAGAGAAGAAGTAAATAAGCAAAATAATGGTTTTACTAATAGTAATGAACAAAATAGTAC
A01	sp6	PF3D7_0818900	heat shock 70 kDa protein	1	5	GTACAAGCAGCCATTTTATCTGGTGACCAATCAAATGCTGTCCAAGATTTATTATTATTAGATGTTTGCTCCTTATCATTAGGTTTAGAAACTGCTGGTGGTGTTATGACCAAATTAATTGAAAGAAACACAACCATACCTGCTAAAAAGAGTCAAATCTTTACTACTTATGCTGATAACCAACCAGGTGTCTTAATTCAAGTATATGAAGGTGAAAGAGCCTTAACCAAAGATAACAATTTATTAGGAAAATTTCACTTAGATGGTATTCCACCTGCACCAAGAAAGGTACC
F10	sp6	PF3D7_0917900	Heat shock protein 70 (HSP70) homologue	1	5	TGTTTTAGTAGGAGGTTCAACACGTATTCCAAAAATTCAACAAATTATCAAAGAATTCTTTAATGGTAAAGAACCAAATAGAGGTATAAATCCTGATGAAGCTGTTGCTTATGGTGCTGCTATCCAAGCAGGTATTATTTTAGGTGAAGAATTACAAGACGTTGTTTTATTAGATGTTACTCCATTAACTTTAGGTATAGAAACTGTGGGTGGTATTATGACACAATTAATTAAAAGAAATACTGTCATCCCAACCAAAAAATCACAAACCTTTTCAACATATCAAGATAACCAACCAGCTGTCTTAATTCAAGTTTTTGAAGGAGAAAGAGCATTAACCAAAGATAATCACCTTTTAGGAAAGTTTGAATTATCTGGTATTCCACCAGCACAAAGAGG…
D04	T7	PF3D7_0306200	activator of Hsp90 ATPase, putative	1	5	TACTATTTTATTTTCGATAATAAAACAGATGAATATAATCAAATAAATGATGTAATAAAATTAGAAGGACCAAATAAAATAAACCAAATTATTGATGATTTTATTTTAAAAATGAGAGAAAA
E03	T7	PF3D7_0708400	heat shock protein 86	3	5	CAAAGAAGGTTTAGATATTGATGATTCAGAAGAAGCCAAAAAAGATTTCGAAACCTTGAAAGCTGAATATGAAGGATTATGCAAAGTTATTAAAGACGTATTACACGAGAAAGTTGAAAAAGTTGTTGTAGGACAAAGAATTACAGATTCTCCATGTGTATTAGTCACATCAGAATTTGGATGGTCCGCAAACATGGAAAGAATTATGAAAGCTCAAGCATTAAGAGATAATTCCATGACTAGCTATATGTTATCCAAAAAAATTATGGAAATCAATGCTCGTCACCCAATTATATCAGCATTAAAACAAAAAGCTGATGCAGATAAATCAGATAAAACCGTTAAAGATTTAATCTGGTTATTATTTGATACCTCTTTATTAACATCTGGTTTTGCTCT…
B10	T7	PF3D7_0102200	DNAJ protein, putative	1	5	GGTACAATAAATACGGATATGATGGAATAAAACAAGTCAACTTTATGAATCCACCCATCTTTTATTTATTATCTAGTTTAGAAAAATTTAAAGATTTTACCGGAACACCCCAAATAGTAACTCTTTTGAGATTCTTTTTTGAAAAGAGATTATCTATGAATGATTTAGGGAATAAAAGTGAACATTTATTAAAATTTATGGAACAATATCAAAAAGAAAGAGAAGCACATGTATCTGAATATTTATTAAATATATTACAACCATGTATAGCTGGTGATTCAAAATGGAATGTACC
B04	T7	mal_mito_2	cytochrome oxidase subunit 1	1	5	GTACATCTTTAATGTCATTATCTCCTGTAGCTGTAGAAGTAATAATTTTTGGTTTATTAGTATCTGGAGTCGCTAGTATTATGTCTTCATTAAATTTTATTACTACAGTAATGCATTTAAGAGCAAAAGGATTAACACTTGGTATATTAAGTGTTTCTACATGGTCATTGATCATTACATCAGGAATGTTATTGCTAACACTACCGGTTTTAACTGGAGGAGTATTAATGTTATTATCAGACTTACATTTTAATACTTTATTTTTTGACCCAACATTTGCAGGAGATCCAATATTATATCAACATTTATTCTGGTTTTTTGGACATCCTGAAGTATACATTTTAATATTACCTGCTTTTGGAGTAATTAGTCATGTAATTTCTACTAATTATTGCAGAA…
G05	sp6	PF3D7_1444800	fructose-bisphosphate aldolase	2	5	GTACCAATGGTTAATTTATTACACAATGAAAATATAATTCCAGGTATTAAGGTTGATAAAGGTTTGGTTAACATTCCATGCACAGATGAAGAAAAATCAACTCAAGGTTTAGATGGATTAGCAGAAAGATGCAAAGAGTATTATAAAGCTGGTGCAAGGTTTGCTAAATGGAGAACAGTTTTAGTTATTGACACAGCCAAAGGAAAACCAACTGATTTATCAATTCACGAAACTGCATGGGGATTGGCTAGATATGCATCTATTTGTCAACAAAATGGATTAGTTCCAATTGTTGAACCTGAAATTTTAGCTGATGGACCACACTCAATTGAAGTTTGTGCAGTTGTAACTCAAAAAGTTTTATCATGTGTATTTAAAGCTTTACAAGAAAATGGTGTA…
20T7	T7	PF3D7_0806800	vacuolar proton translocating ATPase subunit A, putative	2	5	TTGTTATCTATGCATAAAAGAAATACGATGAATAATAAAATATCCTCTTCACCTTACCACAATGAACAACCTGACGATGTATATGATCAATATGACGAATACGATGATGATGATGATGATGATAATTATGACGAAAATGAATATTTAAATAAAAAAAAAAAAAAAAGAACAGATGATGATATAGAAGCTCATTTATTAAGTTCTACATATGAAGAGAAAGGATTACAAAGTTCATCAGCAGCCATGAGAGGAGGAGGAGCAGGAGAAGAGAATCATCATGAAGAAAACATTTCAGAAATATGGATTGAACAATTAATAGAAACAATTGAATTTATATTAGGATTAATTAGTAACACAGCATCATATTTAAGATTATGGGCATTATCATTAGCTCATCAA…
C10	sp6	PF3D7_0922200	S-adenosylmethionine synthetase	1	5	GTACATGAAAATAGGTCACCAGAATTAATAGGAGCAGGAGATCAAGGAATTATGTTTGGTTATGCTACTGATGAAACTGAGAATTATATGCCTTTAACACATCATTATGCTACCTTATTAGGTAAGAGGTTAACTGAAGTTAGGAAATTAGGTATCTTACCTTATTTAGGACCTGATGGTAAAACACAAATAACTATAGAATATAAGAATAAGGGTAGTTGTGGTGGACATTTGGAACCTTTACGTGTTCATACTGTTCTTATTTCAACTCAACATGCTGAAGATATAAAATATGAACAATTAAAAACTGATTTGATGGAAAATGTTATCAAATATGTTATTCCAGAAAAATTACTAGATAATGAAACCTTATATTATTTGAACCCATCTGGAAAATTT…
F05	sp6	PF3D7_0801900	conserved Plasmodium protein, unknown function	1	5	GGTACCAATATAAACAGGAATCAAAATCAAAATCAAAATAAAAATAAAAATAACAACATATATGTGAAAAAAATTAAAAAGAAAAAAATCAATAAAAATAAAATTATGGAAAATAATAATACCAATGTAAATAATAACAATACGAATGTAGGAAATACAAACAAAATTATAAAAAACAATGAACAATTATTTTTTAAAACAAATACAGCCTATATCAATAATTCAGACAACATAAGTAATTATTTATTAGATAATATCGAATTAACAACACATGAAAAAGAAACTCATAATTTGAATAAAAAAGATTTGTCTTATAAAAAACATGAAAATGGTATCGAAAAAGATAAACATATAAGTGATCAAAATAGTAATAATAAGAACAGTGGAAAGTCTTGTCCT…
G08	T7	PF3D7_0403200	conserved Plasmodium protein, unknown function	1	5	GTACAAATATAGAAACCAATATGGAAAGTGAAAGGAAAAAATATCAGCATGAAAGGTTTAGTGATATAGAAAGGGAAATAAAAAGAAGACGAAAAGATGAAAAGGAAAGAGATAGGGAGAGAGAAAGAGAAAGGGAAAGAGAACGGGAAAGACGAAGGTATGTGGAGAGGGAAAAAAGGAGAATTATGGAAAGGGAAAGAAGAAGAGCTATGGAAAGACAAGAAGAAATGGAAAGAGAAAGAGAAAGAGAATGGGAAAGAGAACGAGAAAGAAAAAGAAGAAAGGAACTGGAAAGAGAGAGAAGAAAAGAAATGGAAAGGAGAAAAGAACTAGAAAGAGAAAGGAGAAAATATCTTGATAAAGAAAGAACAAAAAGATATATAAGAAGTAATAGTTCTA…
H05	T7	PF3D7_0511800	myo-inositol 1-phosphate synthase, putative	1	5	GAACAGGATTAAAACCAAAGAGCATCGTGTCATACAATCACCTTGGAAATAATGACGGCAAAAATTTATCGTCAGATTTACAATTTTACAGCAAGAAAGTATCAAAAAGCAATTTAATATGTGACTATGTACCTGC
H05	sp6	PF3D7_0104400	LytB protein	1	5	GTACCTGATGGACATATATTAATTTATTCAGCACATGGTATTAGTCCTCAAATACGAGAAATAGCAAAAAAAAAAAAA
A12	T7	PF3D7_1035300	glutamate-rich protein; GLURP	1	5	GTACAAGAAAATAAACCAAATAAAAAGGAAACACCAGTAGTAGATGGTCCAAAACATGTAGAACAAAATATACAAGAAGATGATAATGATGAAGAGGATGATGATGATATAGATTTTGAAGGATTATCAAGAAAAGATGATGAAAAGGATTCATCAAATAAAAATAAAAAGAAATCATCTTTTATAACATATATATCTACAAAGAAATTTAAAAAAGTATCTCAAACTATTGTAAGTGTTATGATTAATGCATATGATGGTGTTATTCAAGTTGTAAGTAC
C12	T7	PF3D7_1335300	reticulocyte binding protein 2, homolog b	1	5	ATTAAATTATTATGAAATTCTAGATAAAAAATTAAAAGATAATACATATATCAAAGAAATGCATACTGCTTCTTTAGTTCAAATAACTCAATATATTCCTTATGAAGATAAAACAATATGTGAACTTGAGCAAGAATTTAATAATAATAATCAAAAACTTGATAATATATTACAAGATATCAATGCAATGAATTTAAATATAAATATTCTCCAAACCTGAAATATTGGTATAAATGCATGTAATACAAATAATAAAAATGTAGAACACTTACTAAAAAAAAAAA
D02	T7	PF3D7_1228600	Merozoite Surface Protein 9, MSP-9	1	5	GTATTCTAGATATGGGTATCAAATTATTATTTAGTAAAGTTAAAAGCCTATTAAAAAAATTAAAAAATAAAATATTCCCTAAGAAAAAAGAAGATAATCAAGCAGTAGATACCAAAAGTATGGAAGAACCCAAAGTTAAAGCACAACCAGCTCTTAGAGGTGTTGAACCAACGGAAGATTCTAATATTATGAACAGTATTAATAATGTTATGGATGAAATTGATTTCTTTGAAAAAGAATTAATCGAAAATAATAATACACCTAATGTTGTACC
E04	T7	PF3D7_1028700	merozoite TRAP-like protein, MTRAP	1	5	GTACAAATAATGAAAGAAAAAGTGATGAAGACTTGGATAATATAGAGGGTGATAATATAACTAAAGAAGAAAGGATTGTTCCAATAAATAACAAAAATTATGATAATCATGATGAACATAGTAATATACACGAGCATGATACATCTCGTAATGTAGATAATGAAAAATATAATTCAAATGATGATTTACCAAACTTGTCGACTTATGATTATGATATGAATAATGATTCTTATAAAAAGAATCACATGAAAAAACCTATGGATTCTATTAAAGAAGAACAAACAAAACAAGAAAATAATCAGAACAATGAAAAAGTATCCTCCTCAGAAAAACAAAATGATGATATATCTGCATTATATGAACATATGAATACCAAGGATCAAGAGCATACACAACATG…
F02	T7	PF3D7_0731500	erythrocyte binding antigen 175	2	5	ATGAAATGTAATATTAGTATATATTTTTTTGCTTCCTTCTTTGTGTTATATTTTGCAAAAGCTAGGAATGAATATGATATAAAAGAGAATGAAAAATTTTTAGACGTGTATAAAGAAAAATTTAATGAATTAGATAAAAAGAAATATGGAAATGTTCAAAAAACTGATAAGAAAATATTTACTTTTATAGAAAATAAATTAGATATTTTAAATAATTCAAAATTTAATAAAAGATGGAAGAGTTATGGAACTCCAGATAATATAGATAAAAATATGTCTTTAATAAATAAACATAATAATGAAGAAATGTTTAACAACAATTATCAATCATTTTTATCGACAAGTTCATTAATAAAGCAAAATAAATATGTTCCTATTAACGCTGTAC
G07	T7	PF3D7_0102500	erythrocyte binding antigen 181	2	5	GTACAATTATGTATAACAGCTCTTCAAGATTTAAAAAATTCAGGATCTGAAACGACTGATAGAAAATTATTAAGAGATAAAGTATTTGATTCAGCTATGTATGAAACTGATTTGTTATGGAATAAATATGGTTTTCGTGGATTTGATGATTTTTGTGACGATGTAAAAAATAGTTATTTAGATTATAAAGATGTTATATTTGGAACCGATTTAGATAAAAATAATATATCAAAGTTAGTAGAGGAATCATTAAAACGTTTTTTTAAAAAAGATAGTAGTGTAC
B09	sp6	PF3D7_1035700	erythrocyte membrane protein, putative	1	5	GGATAGATGGGAAGAATGATTAAAGCATTATGATTAATGGGTTAATGAAAGGAAACCTGAATGGAAGGGCCAATGTGAACAATTTCAAGACTAAAAAAAACCCTGTGAATATCCTAATAGTACAACTGCTGAAAAATATTCAAAACAAATATGTTCTGAATGTGATTGAAAATATAAAGATTTGGATAATACCTTTAATAATTTAAAGATAAGGTTACACTTCTTAAAGTGGTAATTGATAACAAAAAAAATCAAGATTCTCTAACAACCACTTCTTTATCAACGTCTATTAATAGTGTTAGGGATTCTAGTAATCTATATCAACGAGGGAATATAACAACATCTCAAGGAAATTCACACCGTGCAACTGTTGTGCAACAAGTTGATCAAACCAACATA…
G05	T7	PF3D7_0202500	early transcribed membrane protein 2, ETRAMP2	1	5	AGAAAGGAAAAAGAGAAATCAAAATATAATGATATACAGTTCTATAGCCTCTGCTGTTGCTTTACTTATTGGAGGTGCAGTAGGTTTAGGTATTCATTTACATAAAAATAACAAGGGAGACAACAAGAAAGGTAC
G07	sp6	PF3D7_0423700	early transcribed membrane protein 4, ETRAMP4	1	5	CTTATTTTACGTTTTTGCCCTCCTCATCAGCATGAACGTTTTCGTTCCAGGATTTATGAACGTATTAGGGAAAAATGTTAATGTTGATAGCATAGTCATGAGTAAAATTGACGAGATGCAAAAGAAAAAACAACAACAAAAAATAATAATGATATCTACTGTTGTTACTGGTCTTGCTTTACTCTTAGGTAGTGCTTTAGGTTTTGGTTATCTTAGTAAATCTAATAAAAAACCAGAAGTATCAGGTGACGAAAAAGATGAAAGCAAAAAAGTAGATGCAGGAAAAAATAACAAAGAATCCAAAGCTGATAAATCTGAAGAAAAATTACACAAATCAGATGATAGAGAAAGTAAATCATCTTCATCAAAATCTACAGCAGTACC
A12	sp6	PF3D7_1033200	early transcribed membrane protein 10.2, etramp 10.2	1	5	GTAAATTCGGAGGTATCTCCAAAATTAGATGATGAAAAAAAAGAAGATTTATTAAAATTTAATGATAATGATCTTTTATTAGCAGCTGAATCATTAAAAGAATTGAATCCAAAATATGATGAAAATACTCAAGGAAATGATTCTTTTAAAAATATTAATGAACCTAGAAAACTTGCTTCTTTTAGTCTTTATGACGCATTAGCTGATGCTTCTGAACAAAATAAAAACAAAGATGCTGAAAGTTCTACAGGTCAAATACCTACTCCAACAGAAAGTAGTCATGGTATATCAGATGGTAAAAAAGATACATCCACAAATGATATGGATCCTTTAAATCCTTATGGTTCATCTAAAAGAAATTCCTCTGAAGATAAACCAACATCTGAATCAAAAGGCACG…
G10	T7	PF3D7_1103500	CPW-WPC family protein	1	5	AAAAAGCAAGAAGAAGATGATATAAATGTTGCAAATGAATTAGGAGTTGCCATAAAGGAAAATTTAGAAAGCCATTATGAAATAACTAAAGAACCATCTGCTTTAAGTAC
B11	sp6	PF3D7_0406200	sexual stage-specific protein precursor	1	5	ATGAATATTCGAAAGTTCATACCATCTTTAGCTTTAATGCTTATATTCTTCGCTTTTGCAAACCTGGTATTATCAGATGCAAATGACAAAGCAAAAAAGCCCGCTGGAAAAGGATCCCCTTCAACTTTGCAAACCCCAGGAAGTTCTTCAGGTGCCTCTCTTCATGCTGTTGGACCTAATCAAGGTGGACTATCTCAAGGTCTTTCTGGAAAAGATTCTGCTGACAAAATGCCTTTAGAAACTCAGCTAGCTATAGAAGAAATCAAGAGCTTATCCAATATGTTAGATAAAAAAACGACAGTTAACAGAAACTTAATCATAAGTACCTGC
B12	sp6	PF3D7_0930300	merozoite surface protein 1 precursor	1	5	GTACAATTACAAAATTATGACGAAGAAGATGATTCCTTAGTTGTATTACCCATTTTTGGAGAATCCGAAGATAATGACGAATATTTAGATCAAGTAGTAACTGGAGAAGCAATATCTGTCACAATGGATAATATCCTCTCAGGATTTGAAAATGAATATGATGTTATATATTTAAAACCTTTAGCTGGAGTATATAGAAGCTTAAAAAAACAAATTGAAAAAAACATTTTTACATTTAATTTAAATTTGAACGATATCTTAAATTCACGTCTTAAGAAACGAAAATATTTCTTAGATGTATTAGAATCTGATTTAATGCAATTTAAACATATATCCTCAAATGAATACATTATTGAAGATTCATTTAAATTATTGAATTCAGAACAAAAAAACACACTT…
E07	sp6	PF3D7_1218800	conserved Plasmodium protein	1	5	AGGTACTGATCAAATACAAAGTGAAGCCTCAGCTTCCTTAAGTGGTATTGAACCTTCTTTTATATATTTTGGATGTTTCCATTGTGATATGAATACAGCTATATTATCATGTCCTAATAATTATCATTTATGTAATAAAATGGAATTATATATTGGAGTATATAATGTTCTAAGAAAATTTTCCTTAGATGTTAACAATATCATATTACCATATTCATCAGAGAGTAATCTAGGAATAGGTATATGCTGTAC
E05	sp6	PF3D7_0707300	rifin-like protein	1	5	GAAGACCAAGAAGATAATGAAGAATATAAATTTGAAGAAGAAAATAAAGAAGACCTTCTAGATGTCCAACAAGATGAAGAATTACCAAGTGAAGGAAAACAAAAAGTAAAAGGAAAATCATTCGATAATGAACATTTGAATGAAATACAAAATGTTAGCGACGTAC
F01	sp6	PF3D7_1021900	10b antigen, putative	1	5	GTACAAATTAAAAAATTTAAAGATATCAAAAATTATTTAACCAAATGTATGAATCAAAACTTTTCACCCATTTCAAGTGATCATTTAAAAAAAAATGATGAAGAGAAAGAAAATGAAATAAAAAATATTGACGATTTTTCAAATGAAAAGAATGAAGGGGAACAAAAAAAAAAAAAAATATGAAAAATTATGAAAATATCAAAAAAGAAAATAAAGATATTATGTTAAATATGGATAAACAAAAAACCAATGATCTTGAAATGTTTAATGATAAATTTGAATTAAATGATGAGGCTAAAACAATGGATCCTAAAGAATTTTATAATGACAATCAAATGATTAAAGATATGTTAACCACAACTATTAGTAC
2T	T7	PF3D7_1103100	60S ribosomal protein P1, putative	2	5	TACATGAAGAAAAAATGAGTATAACAAGTGACAATATTTTAAAGCTTATTAAAAATTCTAACAATACTGTTTTGCCATACTTACCAATGCTTTTCGAAAGGGCTTTAAAGGGAAAAGATATTCAGAGCTTATTAAGTAACTTAAGTGTAGGAAGTGCCCCTGCAGCTGCTGCCCAAGTTACAACTGAGAAACCAAGTGAAGACAAAAAGGAAGCCAAAAAAGAAGAGAAAGTAGAGGAAGAAGAAGAAGAAGATGATTTAGGTTTCTCCTTATTTGGT
G03	sp6	PF3D7_1027800	60S ribosomal protein L3, putative	1	5	GGTACAATTTCAAATACCAAGACATGGTCAAAAAGGTTATTTCCATAGAACAGAAAGAAATAAAAAAATTTATAGAATCGGTTTAAAAACAGATAAAAATAGTGCATCCACTGATGCTGATATTACAGAAAAGAAAATTACACCTATGGGAGGATTTCCACACTATGGTGTTGTTAATGAAGATTTTCTTTTATTAAAAGGTTGCGTAGCTGGAACCAAGAAAAGACCAATTACTTTAAGAAAAAATATTGTACCTC
E10	T7	PF3D7_1408600	40S ribosomal protein, putative	1	5	GTACACGTAGTTAGAGGAAGAGGAAGAAATTACAAATATCGTGCCATTAAATTAGATTCAGGTAGTTTTTCATGGCCTACCTTTGGTATTTCAAAGAATACAAGAATTATTGATGTTGTTTATAATGCATCAAACAACGAACTTGTAAGAATAAAAACACTCTTCAAAAATTGTATAGTCGTAATAGATTCCCACCCATTCACCACATGGTATGAAAACACATTCGGAACAACCCTCAAAAAAAAAAAAAAAAAAAA
E12	sp6	PF3D7_1358800	40S ribosomal protein S13, putative	1	5	ACAAAAACCATCAGAAATTGAGGATGCTATAATTAAGTTAGCTAAAAAAGGACAAACCCCATCACAAATAGGTGCCACCTTAAGAGATAATTATGGTATTCCACAGGTAAAATCTGTTACCGGAAATAAAATTTTAAGAATCTTAAGAGCTCAAGGTATTGCTACAACTATTCCTGAAGATTTATATTTTTTAATTAAAAAAGCTGTTTCTATGAGAAAACATCTTGAAAAGAACAAGAAAGATAAAGATTGTAAGTTCAGACTTATTTTAACCGAATCCAAAATTCATAGAATATCACGATATTATAAAAGAAAAAAATTATTACCATCTAACTGGAAATACCAATCAAGTACCTGC
E08	T7	PF3D7_0206200	metabolite/drug transporter, putative	1	5	GGTACTATTCCTTGGCTAGCATTAAGTTTTAATACAATGTTTTTTCAATATTGTGGATTAAGTGATTTACAAGCAGCTATAATAACAGGATTTTTATTAATAGGTTCAGCTATAGGAGGTGTTGTAGGAGGTCATTTTGGTGATATTATGCATGATATATCTAATAAGCATGGAAGACCATTATTAGGGCAGCTAGCTATGTTTGGTAGAGTACC
F05	T7	PF3D7_1207700	blood stage antigen 41-3 precursor	1	5	ATGTTGTTACGACATAATTCCTTCTGCATTTGTATCATTTTGGTGTTGTGTTCTGTTCAAAGATGTTTATCTGATGAACAAAATATAAATGATTGGCCTATAGACTTTGAATATAATTCTAAGTCTTTACCATCAATAGAAGTTAAATTAAGTCCTCCAGAAAATCCGTTACCACAAGTTTCTGCAGAAATTAAAATTTTGGAATCTGCAAGACTTAAATTGGAAGAGGGAATGATGCAAAAACTCGAAGATGAATATAATAAATCCTTGTCCATGGCAAAGTTGAAAATAAAAGATACGGTTGAAAATTCATTAAGCATTTTTAATGACCCAAATATTTTAAGTTCTGTTATTTCTAATTCAGTAAAAATTTTAAAAAAAAAAAAAAATTTAAGAAAA…
B07	sp6	PF3D7_1457000	signal peptide peptidase	2	5	GTACATTACAGTATGCTTGGTTTAGGAGATATTATTATACCAGGAATATTGATGTCTTTATGTTTACGTTTTGATTATTATTTATTTAAGAATAACATACATAAAGGAAACTTAAAGAAAATGTTTAATGATATATCTATACATGAATCTTTCAAGAAATATTATTTTTATACCATTATAATATTTTACGAATTAGGTTTAGTTGTTACATATTGTATGCTCTTTTATTTTGAACATCCTCAACCAGCTCTTCTTTATTTGGTACCT
H06	sp6	PF3D7_0320700	signal peptidase, putative	1	5	ATGTCAGGCAATAATGTTCAAGAGGAAGATAGCACATTTCATGTGAGCAACTTATACAGCGAAACGGAAATAAAGAAAATTACCCAAGACTTTATAAGTGAAAAAATACGAGAACAAAATTTTGAGGAAATTGTAAAATACTCAAATATACGAATTTTTTTGAGCTTAGTTTTGATAGTTATAGGAACATACTGCTCAATATTTGTTCAGTATAAAAAAAACCCAGTGATTATGATACAACTATTGGTGGCTTTTTTTGTAGTATCAACAACTTTGATTATCTTTGAATATTTTTTCTTTGATGATGTTTTTATGATATTAAGATCGAATAACGGTTCCTTGGTAAAATTGTATTGTCGTTTGGACGTGAAAAAAAGTACC
E03	sp6	PF3D7_0207700	serine repeat antigen 4 (SERA-4)	1	5	GGTACTAAAGGATATATTGCCTATGAAAGTGAAGCATTTCAGAAAGATATGCATTCATTTGTTAAATTAGTAAAAGATGAAATAATGAACAAAGGTTCAGTTATTGCTTATGTAAAAGCTGAAAATGTTTTGGGTTATGAACTAAACGGAAAGAAAGTTCAAAACTTATGTGGTGATAAAACACCTGATCATGTAGTTAATATTGTTGGTTATGGTAATTATATAAATAATAAAGGTGAGAAAAAATCCTATTGGATTGTAAGAAATAGTTGGGGTAAATATTGGGGAGACGATGGTTACTTTAAAGTTGATATGTATGGACCATCAACATGTGAAGATAATTTCATTCATACTGTAGTAGTATTTAATGTTCAAGTACCT
G12	sp6	PF3D7_1033800	plasmepsin VII	1	5	ATGAATAAAAATATTATTCAAATATACCTATTTGTTTTTATATTATTACTTAAACAACATATTGTTATTTTAAAAAATGAAGAATTCACGAATCCTTATTCCATAGGAAAGAAGGATATTAAAGCTATTGTAAATGTTAATAATAAATTGAAGAGTATTAATATACATAAATTAGACAATATCAATAAAAAAGATCTTTTAGGAAGTTATAATGAAAATTATATTTTAATAAAATTAAAAAAGCAGGATATTTTTTCCAAAAAATTATCTACTTATTATGGTGAGGTAC
E10	sp6	PF3D7_0930000	procollagen lysine 5-dioxygenase, putative	1	5	ACGAAATAGCCAAAGTGAATATTTACATGAACAAAATAGCCAAAATCAATATTTACATGAACGAAATAGCCAAAATCAATATTTACATGAACAAAATAGCCAAATGAATTCACAGAATAATAAAATAAATTGCAAAAATCGCATATATATATTTTTTATGAAAAAAATTTTTGGAAAGAAAGATAATTATAATAATGATGATTCTTTGAAAAAAATAGAAATTATAAAAGAAAGCAACAAGGATAGAAATGAATGGAAGAAGAAAAGAACAATTTTAGATAACGTATACATGGGAAATACGATAAGAAAGATTGGACAAATTGAAAATACCTTTAATTATTCAATAATTGATATGCACACACACACTTCTCCTTGCATTCTTCATATGCATTGTCTTAG…
F10	T7	PF3D7_0817600	MAC/Perforin, putative	1	5	GTACCACCACCCTTTTATGAATATCCTTATATGATGAATTATCCATACTGTAATAATGTATTATATAATGGTGGAATGGATAATCACCCTTTTTATTTTTACCCTAGATTTTACTTACCCATGTATCCATATGATTATCCACATAATGAGACCGTACC
H12	T7	PF3D7_0403800	conserved Plasmodium protein, unknown function	1	5	GTACAATATGTGGTATATTTTTAAACAACAATGCTCATTTAACAATATTATTTAGTCATGGGAATGCCGAAGATATAGGTGATATCGTACC
C11	sp6	PF3D7_0709900	conserved Plasmodium membrane protein, unknown function	1	5	AAATATAGATGAAACATATAAAAAAAATGATCATATTTATAAAATATTATTAAAGGAAGGAATAAATTATATTGAAAATGAAAATAATGAAATAATTAAAAACGATATGTATATATATACTTTATTTTTTAATCCTATAAAGGAGGATAAGAACAAATCTATAGTCTATAATGAAGAGAAATGTGTAAAGTAAAAAAAAAAAAAAAAAAAAAAAAAA
E06	sp6	PF3D7_0311600	conserved Plasmodium protein, unknown function	1	5	TTCAGCTTTAATACAATTAGTGAAAACCAAATTGAAAAAGAAAAAATCGATCAACAACTGTTTTATGAAAAATCATCTGTGTATCCTTCTTTTTATTTGCTTAGATAAACTCATCCAGTCAATCAATTCTTTCAAAGGGGAAAAAAAAGAAAAGGAAAACTCTGAAATTTTAACAAAGC
B08	sp6	PF3D7_0904200	conserved Plasmodium protein, unknown function	1	5	AATTTACAAAAAGAAAACAGCGAAGAAGATAGTGAAAAATATTCCGATATGGAATGA
G06	T7	PF3D7_1024800	conserved Plasmodium protein	1	5	GTACAAACGAAAAAGATAAAAGATAATAATTATTATAATATGTTATTAAATGTATGGCCTGAACAAGTTAAAAACATTGTTAGAAAACATCCAGGTTTTGATGTTGCTCTCGTATCTGAAGAAGATTATTTGAATAACATAAATAATGAAGATGATTATTATGTTGATAATGAACAAAACAATGATATTTTTAATTATGATGATAAAAATAATAATGGACATGGATATATCTTCTTAATCTTGTTAAACAAAAACTTTTTTGTTGATGAGTTTATGAAAAGTTCAAATTATGAACAAGCCAAAAAAAATTACTTCTGTGATAAAATAAAAGAAATAATGGAAGATTTGGAAAAATTATTGGATGATTTGAAGCATAAATATTGTCCTGTTGACGACAAC…
H07	sp6	PF3D7_1239400	conserved Plasmodium protein	1	5	AATGCTTACTATTTTATATTCTTTTGTAGTTTCCTTCTTTGGGTAAATACTATGAATCCAGGAAGCCAAGGTAATGAGAATTTTTCAGAAAAAAATTCATCAGATGAATATGAATATGTGGATTCTGCTTACCCAGGATTTAACCTACATTACAATTTAGAACCGAAAGATTGGAAACAAAAAGAATTAACCGAAAAAAAAAAAAAA
F11	T7	PF3D7_0730800.1	Plasmodium exported protein, unknown function	1	5	GGTACAACTAAACCAAATGCTCCTACAGCGCAGAGTTTAACCTCTATAGTTAAAGGAGTTATGCATGATATTAAGCCACAGATGGAAGCATTAAAAGAAGGTATAAAGAAAAATATTGAAGAAGAAGGTGAAGAAAGTATTAAGAAAGATTGTGATGCTTTGAAAGATGGATTTAAGAATATTATGAAAAGTTTTGGAGGTGATTTTTCTAACACTGTAC
A10	sp6	PF3D7_1316700	conserved Plasmodium protein, unknown function	1	5	GTACATGTAATTCAGTTACAATATCTTCCTATATCAAATTAGAATATAATAGTGAAGCTGGATTAATATTTAGGTATGAAAATATTAATAATATGTATATCTTAATAATTTCTACAAATACTAAAGAAATACTTTTGAAAAAAATTATTAATGATATACCAACTATCATAAAAAGTAAATATATTCATAATATTAATACATACCAAAGACATCATTTATTAATTAATGATCAAGGACAAAATGGTCATATATCAATCTTTTTAAATAACATAAAAATATTTTCAATTAATAATGAACATTTTTATAAATCAAGTTTTTATGGTTTATATGTTCAATCTGGGTAC
C02	T7	PF3D7_0601900	conserved Plasmodium protein, unknown function	1	5	GTAAAATAATTATTTATTTATTTGTTTGTTACCACATCAACATTGTCATGACGATATATTATCATACACATAATATCTAAATATATATGTAGGATATCTATACACATATTTTCTATACATTTTTTTTTTTAATATCTGATACATTCTGGAACCACATGAAAAATATTTGATAGGATACAATGTTCTTTAGAAATTACCAAATGATGAATTATTGGCAAAAAAAATAAAAAAAAAAAATATAAAA
G01	T7	PF3D7_0704100	conserved Plasmodium membrane protein, unknown function	2	5	CGACAAAAACCAAACACAAAATGAACAAAATGAACAAAATAAAGATAATAAACAAAATGAACAAAATAAAGATAATAAACAAAATGAACAAAATAAAGATAATAAACAAAATAAAGATAATAAACAAAATAAAGATAATAAACAAAATAAAGATAATAAACAAAATAAAGATAATAAACAAAATAAAGATTATAAAGATTATAAAGATAATAAACAAAAGAGCAAATTATATAATTCCTATACATCAGCATATTCTAACGATATAAATATTATAAAGGATAAACAAGGAGAACCTATTAATTATTTAAGAAAAAATAAAATAAATGACAATTCATATGATATACAACATTTAGAAGACATGTCATATAATTCACTTAAGAAATATATTAATGATGAAAT…
C04	sp6	PF3D7_1023000	conserved Plasmodium membrane protein	1	5	GTACCATATGTAAAAGTAAATACGGGAAATTCATAAATGCATTTTTAACATGGGAAATAGTTTTATTAATTGTTCATATATTAATATACTTAGTAATAATATATAAATTTTTGAAAGATGGAAAATTAACATCAGGAAATAATATGCTTTTTAGATCATATTATAGTGCTGGACATTTTACACAAGGTTTCTTGTTTGTTCTACTCTTAGTACC
D10	sp6	PF3D7_1439600	conserved Plasmodium protein, unknown function	2	5	GTACATTTTAGAAGACAAGATAAAAGAAGAAATATAATTGACAGATATCAACACCATGCATATTCACTTCCATATTTTAATCACTGGTTAAGAAATTTCAGTCAATCATTTAAAAGTTCTCTTATTGATAATGAACCAGATTATCAAGATGTAGACCCTTGGTCTTTCCGACCTAACCGAATTCAATTTTATGGAAGATTCCCATTTTTTTTTGAAATACCAAAGTATCATATTGATGATCCAACATTTGACAAAAACTCATATAAGTATATGCAAAATTATTACGAAGAAATTGGATATGTAC
H04	sp6	PF3D7_1021700	conserved Plasmodium membrane protein	1	5	AAATAATGAAGAGACAGAAACAAGTGATTATTATATAGAACATAATGAAAACAAGAAAAATATCGAACTTTCTTCTCATGATAACAATTCTTTTGATAATGAGAAAAGGAAAACTAGTTTAGGCATGACAAAATCCAAAGGATATAACGATCTTTTTACTGTTAAGTTTAGAAAAAGTGTAAATGAAAATGATAAAATTGATGAATATAAAGAAAATAGTTTTGAAGACTCTAGTAC
C06	T7	PF3D7_0417400	conserved Plasmodium protein, unknown function	1	5	GTACATTAAAAAGTAAATACCTTACATATGTTAATACAAAATATGTATATTTTAAAGAGAAAAAACATTTTTATTTCTATTTCCCAAAATTTCTTTTAATAAATAAAAAATTAAAGTTATTATTTAAAATAAATGAAAATGTGTGTAAATATTATTCTATACGAAATTATATACATTTAAAAAAAAATGAAAAGCTATTTCCAAATTTTCATATAATGAAATTTAATTTAGTGTGTAATATAGTGTCATCCTTTTTTTTCTATTCATTTATTTTAAAAAAAAAAAAAAATCAGACATAAAAGGTTTAAGTGTTTGAACGACGTGAAGGAAGGAGCAAATATGTGTGGCAAAAAAAATAATGCATGTAC
F07	T7	PF3D7_1026600	conserved Plasmodium protein	1	5	TTTATTTTTGAAAAAGTATTGCCATCGATAAATATGGGGATTTCTGCATCTTTTTTTATTTAAAAGGATTTCTTCATGATTAATAGGACTCCCTCTTTCTTAGTTTTGTCCATTTTTTCTTTTGATATACCACATTTTTTTAACATGACTTCTTTTTTTGTTGATAGTTTACCATAAACAAGAAATCCCATTTTTTTTGTTAATAATTTGTTGGTTCTATAATAACTCCTTTTTTTTTTGTCGTTTGCCTGATAAATATTTTTTCCTGTACTATGTTGAATACCGCTCGTTTCTCCACAATAAATACCTATTTTAATATTCTTCTCCTTTCCT
F12	T7	PF3D7_1362600	conserved Plasmodium protein, unknown function	1	5	AGGTGTAAACAAAAATGGTGTTGAACAAAGTGAAGAAAAAAATAAAAAGGACAAAAATAGATATATATATTTAGAAGGGGAAGAGGGCAATTTGCATTTATATCCAATGTATTCAGACTCAGAAGTGGGGTTTGAAAATATCTCTCATATTGAAGATGAAAGCTTATCAAAAGTAAAAAAAGAAAATCAAGATGATGATGATATTATGACTACAAAACATCTAGCTCAATGGAGTTCAGATATTGTAC
G11	T7	PF3D7_0202400	conserved Plasmodium protein	1	5	GTACCTTAAATGAGAAATTTCCTCATAAAATTCAATTAACCAATAAAGAAAATAAAGAAGATGAACAAAATAAAGAAAATAAAAAAGATGAACAAAATAAAGAAGATGAACAAAATAAACAAAATAAAGAAGATGAACAAAATAAACAAAACAAGGATAAAAAAAATATAGTAAGTAACAAATTATCGGGAAACAATGAACAACAGAATAATTCTATTCCAAAATCAATACAAAAACCAGAGAATTGTGTCAAAAAACAAAGCAATCAATTTCCTCGTAGTTATCCAGAATTCTTTGAAGCAAATTTTGGACCCATAGATGAACTTATGGATGAAACGGATTATAGTAGTGATGATTTAGAAGATCAACTAAATTATGGTTATAGAGGAATAGAACATG…
G10	sp6	PF3D7_1124200	conserved Plasmodium protein	1	5	AGGTACATAAGTTACCATATTTATGCGTTTTGTGTAAAAGAACTGGTAGACAATTAAAAGTTTGGAATATACGAAATTTTCAAGATCCCATATGTGCCCAATCCCAGTTATATGAATTTATTGAAATGATGGAGATTAAAAGTAACTCCCGTAATATAAAGGATATAACGACGAGTTCTAAAAATATAAGCACAAATATTCTTGATACAACAACAACAACTACTACTACTACTACCACAACAACTAATATTAATATTAATAATAATAATAATTATGGTGATCGTGATGATCATGGTGATGATCA
F03	T7	PF3D7_1452400	conserved Plasmodium protein, unknown function	1	5	AGGTACTATCTAATTTCGAGGAAATTATAAAAAATTGGAAGTTAAATTTCCCAGATATCAATACAGAAAATCTCTTTTTTCATTTATATTTTTTATCAGAATTATATAAGGAGAAAAGATATATATGCCAAAATTGTGGTTCAGTAGAATGTGAAAAAGATCCTTTTATGAAGACTAAATGTTTAAATAATTTCTGTTTCTTATGTCATAAACATATATCAGAGAATATGTGTCATAATACAAGGTCACAATATGCATCATTTAAATCACATATGAGTTCATTTAATGATTATAGAAATATAATGTATCCATATAATTATATTTCCTGTTTAAGTTGTTTCACGAGAAAACATATGAAGTGTGGGTACC
A11	sp6	PF3D7_1225600	conserved Plasmodium protein	1	5	TACATATCAAAGTGATGAGGACCGGAAAAAAAGTAATAATAAAAAAAAAGAACAAAGTAAAAAAATTAAAGGAGATAATGAATCATATAATATAGATTCCATTTCGTAC
B07	T7	PF3D7_1451200	conserved Plasmodium protein, unknown function	1	5	TGAAGAATTTAAAATCAATAAAGAAAATGCTAATATGAATTTAGACAATGTGTTAAAAAATGATAATATGAAAGAAAAAAATGAAAATCACAACAATGATGAAAATAAGGATAATATATCAAGTGATATGATGGAATGCTGTAAGG
B12	T7	PF3D7_1438800	conserved Plasmodium protein, unknown function	1	5	AGGTGGAAGATATATTTTAGCGGAGACCTTAAAGCACACTGGACCCTATATTTTCAGGACAATGAAATTAGGAAGGATTATACACATATTACAAAAATGCATAGATTTGAATATTCTGTCCTATTTCAATAATAATATTATTCCTATATTTACATCCATGTCCATTTCCAAAACGTATGTATCCAAATTGCATGTTAATGAAACACCTGCCTTGAAAAACCATCAAGAAAACTCCATTAACTTAATAAAAAGTAGGATTAGTTATTTATTATATAGCTTTTCGGAGGATAAAACAAAATCCAAAGGTTTTTCCCTTAGCAGATTACCCTTAATATACAAAAATGTGTAC
H01	T7	PF3D7_1114600	conserved Plasmodium protein	1	5	AGGTACAAACATTCGATCAATAAAAAATCTGTCTTCTATTCATGTTCATAATAAAGACTATAAATTAAATAAAAATGTAACTTCAATTATTATGGACCAAAAAGATAAAAACGATATTAATAGGTCAAGTAAAAAAAAACATGAGAATAAAACAGCTTTTGAAAGTATCATGAAAAAAGGAATAAATACATTAGAGAGTAATGAGAAAAAAGTAGATATATATGAACAAAATGTAGAAACAAAAGAAAATGAATCAAGTAATAATGAAATATATATTTCTGATGATATAAAAAAGGAAGTAC
H06	T7	PF3D7_1026100	conserved Plasmodium protein	1	5	TTTTTGACCAAAAAAAATGGGACCCTCAAATTTTTCCCCATATGAAAAATTTCAAAATAATTCCAAGGGAAAAAAAAAGTTTGAATAAGGAAAAAATAAAAATTCTTTTGTTTATTTTTTTTCAAAAACAAAAAAAAATATTTAAAGACAAGGAATTTAATACAAAAATTTTTTTATTTGATGAACCAAAAAAAAAAAAAAAAAAACTAACCGGTTTTTATTTTTTTTGCCAAAACTTCAAAAAGGAATATAACATTTTTTTCATTTCTTTCTTAAAAAAATCAAAGGATTTTAAAAAAAACCTAAAAAATCTACAAATTCAATATTGGGATGATAAAATCCTACTAGGAAATAAAAAAAAATGGGACCTGGATAACTTGCTGCTTTTTTTTAATAAAA…
H10	T7	PF3D7_1230100	conserved Plasmodium protein	1	5	TAAGAAAAACTCAACTTACCCAAACAAGCTAGAGATAATTTAGATAGAACTTTAACACCACTAGCCATATGTGATATCAAAAATAAAACTTCTCAAAAAAAAAATATTCATACCCATAAAGATTCCTTCCTACTATTAAGACCTCAAGAAAATGGTATAACACAACATATTAAAGGTGTTAAAAGAACCAATTTTCCATGGATCCATTCTAATCGTATCAAAAATATTCTCAACTATAATTATATTCATCCACAAAAAAAAAAAAAAAAA
A04	sp6	PF3D7_0411000	conserved Plasmodium protein, unknown function	1	5	GTACCTCTTTGATAGTTGTAACAAATACCTGAATGTCGAAAATAATTATGATAATAAAAATGATCAACTAGATATTCAAAAAGATTGCAGTTTTTTGTCAGCTGAAGAATTTGACGAGGATATTTTAAAAAATGGAGAAATGAAAAACATGAGTGACATAGACGAGACCGAAGGTATGGATGATATAAAGGACATGGATGAATTAGAAGACGTGAATGATGAAGAAGACATGATGGAAGCTGTAGACCAATCATATGAACATTCAGATAAAGAGAAGGAATGTCCTGTTAATTTGTTGAACCAAAATAATAGTAGTGTGCTGTATGATGAATATAGGGTTCATGCGGAAGAATATGGATTAATGAAGGTTCATAGGAATAACGATACGTCTCAAATAAA…
H11	T7	PF3D7_1321000	conserved Plasmodium protein, unknown function	1	5	GTACATCTTCACAAAATACTTATGATGAAGAATTACAAAAATTAAAAAAATATATTTCCAAACTTACTATATACAATCATAATATTATAGAATTTGATAATATATTTCCTTCAAAAAAAATATCAGATAAAAATATTTCCCTCATCTTTTATAATTTACTCGTAC
D12	sp6	PF3D7_1126700	conserved Plasmodium protein	1	5	TATGGATCTTACATATTGGCCAAAACCAATTTGGATGATACCACGAATAATTATGAAGGGGAGATATTAAAACTAGAAACTATGCTTAAGGAAAAAGAACATGAATACATGGACTTACGTATAAATTTTCAAGAATTGTTGGAAGAAAAATGTAAACTGGAAAATGATATGGATAATTATGAAAAGGCTATATATGAAATTAACGAAAATTTAATATCTTTAAAGGAGGCACATAAGGAAGAGCTAAAAGAAGTAC
B05	sp6	PF3D7_0508900	conserved Plasmodium protein, unknown function	1	5	GTAAAGAAGAAGACACAGTAATGAAACAACCCTACAATACATTTGAAGAAGAAAAAACTAATATAAGCTTCATTGATACTCATTCCAAAAATATCCCTATTTATAATAAATCAATCACATCTGTAGATAATTTGAAAAGCTTAAATACTCATTGTGCATACGAATTATCCCCTATAGGAAACCAGAATTTAAAATCATGTAC
